# Supplementary material for: Novel Epigenetics Control (EpC) Nanocarrier for Cancer Therapy Through Dual-Targeting Approach to DNA Methyltransferase and Ten-Eleven Translocation Enzymes
Source: Epigenomes. 2025 Feb 11;9(1):6. doi: 10.3390/epigenomes9010006 (PMC11843842; doi:10.3390/epigenomes9010006)
Supplement: Supplementary file 1 [file epigenomes-09-00006-s001.zip]

Archive with 1 entries (1 files):
- epigenomes-3379198-supplementary.pdf
